# Supplementary material for: The Combination of Single-Cell and Next-Generation Sequencing Can Reveal Mosaicism for BRCA2 Mutations and the Fine Molecular Details of Tumorigenesis
Source: Cancers (Basel). 2021 May 13;13(10):2354. doi: 10.3390/cancers13102354 (PMC8153129; doi:10.3390/cancers13102354)
Supplement: Supplementary file 1 [file cancers-13-02354-s001.zip]

Archive with 1 entries (1 files):
- cancers-1182682-supplementary.pdf
